# Supplementary material for: Pseudomonas Bacteremia in a Tertiary Hospital and Factors Associated with Mortality
Source: Antibiotics (Basel). 2023 Mar 29;12(4):670. doi: 10.3390/antibiotics12040670 (PMC10135004; doi:10.3390/antibiotics12040670)
Supplement: Supplementary file 1 [file antibiotics-12-00670-s001.zip]

Archive with 1 entries (1 files):
- antibiotics-2276857-supplementary.pdf
